# Supplementary material for: IGF2BP3 as a Novel Prognostic Biomarker and Therapeutic Target in Lung Adenocarcinoma
Source: Cells. 2025 Aug 7;14(15):1222. doi: 10.3390/cells14151222 (PMC12346309; doi:10.3390/cells14151222)
Supplement: Supplementary file 1 [file cells-14-01222-s001.zip]

Archive with 3 entries (2 files):
- cells-3766997-supplementary/
- cells-3766997-supplementary/supplementary file s1.pdf
- cells-3766997-supplementary/supplementary file s2.pdf
